# Supplementary material for: Identification and Characterization of Long Non-Coding RNAs Related to Mouse Embryonic Brain Development from Available Transcriptomic Data
Source: PLoS One. 2013 Aug 14;8(8):e71152. doi: 10.1371/journal.pone.0071152 (PMC3743905; doi:10.1371/journal.pone.0071152)
Supplement: Table S1 — RNA-seq genome mapping using Tophat. (XLS) [file pone.0071152.s006.xls]

## Sheet: Table S1
Supplementary Table S1 RNA-seq genome mapping using Tophat.
GEO samples	Note	GEO series	Type	RNA type	Mapped Reads
GSM723776	RenLab-RNA-Seq-mESC	GSE29278	SINGLE	polyA+	37223732
GSM929718	LICR_RnaSeq_ES-Bruce4_E0	GSE36026	SINGLE	polyA+	27151824
GSM521650	ESC_RNASeq	GSE20851	PAIRED	polyA+	41157752
GSM778487	ES RNA a	GSE30280	SINGLE	polyA+	31184427
GSM778488	ES RNA b	GSE30280	SINGLE	polyA+	20551444
GSM632013	ES [RNA_Seq]	GSE25532	SINGLE	polyA+	12315489
GSM929723	LICR_RnaSeq_WholeBrain_E14.5	GSE36026	SINGLE	polyA+	27346980
GSM850906	RenLab-RNA-Seq-E14.5-brain	GSE29278	SINGLE	polyA+	28955626
GSM1000572	CSHL_RnaSeq_WholeBrain_E14.5	GSE36025	PAIRED	polyA+	121402019
GSM563763	E15_CastEiJ_RNASeq_techrep1	GSE22131	SINGLE	polyA+	43464269
GSM563764	E15_C57BL/6J_RNASeq_techrep1	GSE22131	SINGLE	polyA+	47371339
GSM563765	E15_CastEiJ_RNASeq_techrep2	GSE22131	SINGLE	polyA+	20469449
GSM563766	E15_C57BL/6J_RNASeq_techrep2	GSE22131	SINGLE	polyA+	22484565
GSM563771	E15_F1i_RNASeq_techrep1	GSE22131	SINGLE	polyA+	35775548
GSM563772	E15_F1r_RNASeq_techrep1	GSE22131	SINGLE	polyA+	40718994
GSM563781	E15_F1i_RNASeq_techrep2	GSE22131	SINGLE	polyA+	39262682
GSM563782	E15_F1r_RNASeq_techrep2	GSE22131	SINGLE	polyA+	41636741
GSM563791	E15_F1i_RNASeq_techrep3	GSE22131	SINGLE	polyA+	27496735
GSM563792	E15_F1r_RNASeq_techrep3	GSE22131	SINGLE	polyA+	24852273
GSM563793	E15_F1i_RNASeq_techrep4	GSE22131	SINGLE	polyA+	43535389
GSM563794	E15_F1r_RNASeq_techrep4	GSE22131	SINGLE	polyA+	47141427
GSM665476	F1 E17.5 Brain RNA-seq Cross 1 (BxC)	GSE27016	PAIRED	polyA+	33038695
GSM665477	F1 E17.5 Brain RNA-seq Cross 2 (CxB)	GSE27016	PAIRED	polyA+	42425739
