# Supplementary material for: Identification and Characterization of Long Non-Coding RNAs Related to Mouse Embryonic Brain Development from Available Transcriptomic Data
Source: PLoS One. 2013 Aug 14;8(8):e71152. doi: 10.1371/journal.pone.0071152 (PMC3743905; doi:10.1371/journal.pone.0071152)
Supplement: Table S4 — Gene function enrichment analysis based on UP_TISSUE annotation for putative embryonic brain lncRNAs. (XLS) [file pone.0071152.s009.xls]

## Sheet: Table S4
Supplementary Table S4 Gene function enrichment analysis based on UP_TISSUE annotation for putative embryonic brain lncRNAs.
Intronic lncRNAs								Intergenic lncRNAs
Category	Term	Count	%	PValue	Fold Enrichment	Benjamini		Category	Term	Count	%	PValue	Fold Enrichment	Benjamini
UP_TISSUE	Brain	2089	45.902	1.22504e-65	1.3026	3.67512e-63		UP_TISSUE	Brain cortex	10	11.5	0.00043	4.3	9.5e-05
UP_TISSUE	Mammary tumor	863	18.9629	3.1701e-42	1.4811	4.75516e-40		UP_TISSUE	Brain	194	43.4978	7.524e-06	1.28866	0.00107536
UP_TISSUE	Cerebellum	544	11.9534	6.61624e-33	1.57003	6.61624e-31		UP_TISSUE	Liver	24	27.6	0.0028	1.8	0.0014
UP_TISSUE	Eye	520	11.4261	4.3413e-32	1.5787	3.25598e-30		UP_TISSUE	Lung	13	14.9	0.0038	2.6	0.0014
UP_TISSUE	Embryonic tail	186	4.08701	7.01022e-27	2.08907	4.20613e-25		UP_TISSUE	Cerebellum	13	14.9	0.013	2.2	0.0059
UP_TISSUE	Thymus	736	16.1723	7.88575e-22	1.3457	3.37961e-20		UP_TISSUE	Spinal cord	6	6.9	0.045	3	0.014
UP_TISSUE	Brain cortex	237	5.20765	7.73921e-22	1.77168	3.86961e-20		UP_TISSUE	Embryo	14	16.1	0.04	1.8	0.021
UP_TISSUE	Embryo	624	13.7113	5.58743e-21	1.37794	2.09529e-19		UP_TISSUE	Thymus	76	17.0404	0.000412172	1.48029	0.0290462
UP_TISSUE	Head	507	11.1404	3.44111e-18	1.39525	1.14704e-16
UP_TISSUE	Corpora quadrigemina	207	4.54845	2.05534e-16	1.69466	6.66134e-15
UP_TISSUE	Fetal brain	139	3.05427	5.06307e-16	1.90916	1.5099e-14		Cis-antisense lncRNAs
UP_TISSUE	Macrophage	213	4.68029	4.14225e-13	1.5742	1.03556e-11		Category	Term	Count	%	PValue	Fold Enrichment	Benjamini
UP_TISSUE	Liver	914	20.0835	2.00296e-12	1.20807	4.6222e-11		UP_TISSUE	Brain cortex	10	11.5	0.00043	4.3	9.5e-05
UP_TISSUE	Mammary tumor. C3	177	3.88926	5.16691e-12	1.61102	1.10719e-10		UP_TISSUE	Lung	13	14.9	0.0038	2.6	0.0014
UP_TISSUE	Medulla oblongata	182	3.99912	2.30081e-11	1.57481	4.60163e-10		UP_TISSUE	Liver	24	27.6	0.0028	1.8	0.0014
UP_TISSUE	Whole body	358	7.8664	2.1985e-09	1.31971	4.12219e-08		UP_TISSUE	Cerebellum	13	14.9	0.013	2.2	0.0059
UP_TISSUE	Spinal ganglion	137	3.01033	5.83632e-09	1.58158	1.02994e-07		UP_TISSUE	Spinal cord	6	6.9	0.045	3	0.014
UP_TISSUE	Retina	201	4.41661	6.4738e-09	1.44797	1.07897e-07		UP_TISSUE	Embryo	14	16.1	0.04	1.8	0.021
UP_TISSUE	Diencephalon	122	2.68073	1.06416e-07	1.55833	1.68025e-06
UP_TISSUE	Mammary tumor. WAP-TGF alpha model. 7 months old	139	3.05427	2.52238e-07	1.49139	3.78356e-06
UP_TISSUE	Spinal cord	164	3.6036	4.2414e-07	1.42991	6.05912e-06
UP_TISSUE	Pituitary	80	1.75786	5.38047e-06	1.60705	7.33675e-05
UP_TISSUE	Wolffian duct	37	0.813008	7.17454e-06	2.05757	9.35769e-05
UP_TISSUE	Brain cortex	2	2.3	0.019	102.2	0.00015
UP_TISSUE	Mammary tumor metastatized to lung. Tumor arose spontaneously	126	2.76862	1.51219e-05	1.41867	0.000181447
UP_TISSUE	Lung	357	7.84443	1.82066e-05	1.21487	0.000210056
UP_TISSUE	Mammary tumor. Metallothionien-TGF alpha model. 10 month old virgin mouse. Taken by biopsy.	104	2.28521	2.88569e-05	1.45473	0.000320585
UP_TISSUE	Hippocampus	286	6.28433	4.40813e-05	1.23267	0.000472199
UP_TISSUE	Visual cortex	78	1.71391	4.64009e-05	1.53311	0.000479905
UP_TISSUE	In vitro fertilized eggs	77	1.69194	5.18889e-05	1.53328	0.000518767
UP_TISSUE	Embryonic body between diaphragm region and neck	63	1.38431	6.14631e-05	1.60492	0.000594646
UP_TISSUE	Olfactory brain	78	1.71391	8.79156e-05	1.50712	0.000798949
UP_TISSUE	Heart	250	5.4933	0.000211751	1.22449	0.00186684
UP_TISSUE	Cerebellum	3	3.4	0.028	11.2	0.0024
UP_TISSUE	Cortex	62	1.36234	0.000452007	1.51188	0.00376049
UP_TISSUE	Mammary tumor. MMTV-LTR/INT3 model. 5 month old mouse. Taken by biopsy.	68	1.49418	0.000865878	1.44898	0.00699907
UP_TISSUE	Mouse	27	0.593276	0.000994292	1.86546	0.00782282
UP_TISSUE	Egg	121	2.65876	0.00108358	1.30133	0.00830508
UP_TISSUE	Forelimb	45	0.988794	0.00137219	1.56642	0.00999697
UP_TISSUE	Lung	3	3.4	0.081	6.2	0.012
UP_TISSUE	Embryo	4	4.6	0.07	4.1	0.016
UP_TISSUE	Parthenogenote	42	0.922874	0.00271801	1.54452	0.019253
UP_TISSUE	Dendritic cell	57	1.25247	0.00333675	1.42814	0.0220358
UP_TISSUE	Bone marrow	355	7.80048	0.00327092	1.1376	0.0220906
UP_TISSUE	Whole embryo	8	0.175786	0.00343775	3.31638	0.0222084
UP_TISSUE	Jaw bone	11	0.241705	0.00325697	2.64001	0.0225031
UP_TISSUE	Spinal cord	5	5.7	0.078	3	0.024
UP_TISSUE	Embryonic head	43	0.944847	0.00391831	1.50831	0.0247483
UP_TISSUE	Liver	4	4.6	0.097	3.6	0.025
UP_TISSUE	Skin	193	4.24083	0.00551747	1.1845	0.0339886
UP_TISSUE	Embryonic brain	27	0.593276	0.00631187	1.66379	0.0372787
UP_TISSUE	Corpus striatum	39	0.856955	0.00621875	1.50712	0.0374727
UP_TISSUE	Wolffian duct includes surrounding region	34	0.747089	0.00689042	1.55041	0.0398561
UP_TISSUE	Vagina	59	1.29642	0.00804282	1.36569	0.0455199
