# Supplementary material for: Identification and Characterization of Long Non-Coding RNAs Related to Mouse Embryonic Brain Development from Available Transcriptomic Data
Source: PLoS One. 2013 Aug 14;8(8):e71152. doi: 10.1371/journal.pone.0071152 (PMC3743905; doi:10.1371/journal.pone.0071152)
Supplement: Table S5 — Gene function enrichment analysis based on Gene Ontology (GO) annotation putative embryonic brain lncRNAs. (XLS) [file pone.0071152.s010.xls]

## Sheet: Table S5
Supplementary Table S5 Gene function enrichment analysis based on Gene Ontology (GO) annotation putative embryonic brain lncRNAs.
Intronic lncRNAs								Intergenic lncRNAs
Category	Term	Count	%	PValue	Fold Enrichment	Benjamini		Category	Term	Count	%	PValue	Fold Enrichment	Benjamini
GOTERM_BP_FAT	GO:0022037~metencephalon development	6	1.34529	0.00186941	6.69525	0.0480921		GOTERM_MF_FAT	GO:0008270~zinc ion binding	78	17.4888	5.30819e-08	1.83042	2.10202e-05
GOTERM_BP_FAT	GO:0030902~hindbrain development	7	1.56951	0.00332796	4.77994	0.0498617		GOTERM_MF_FAT	glyceraldehyde-3-phosphate dehydrogenase activity	2	2.3	0.019	102.2	0.00015
GOTERM_CC_FAT	GO:0008328~ionotropic glutamate receptor complex	10	0.219732	0.000415147	3.52881	0.00567074		GOTERM_MF_FAT	glyceraldehyde-3-phosphate dehydrogenase (phosphorylating) activity	2	2.3	0.019	102.2	0.00015
GOTERM_CC_FAT	GO:0034704~calcium channel complex	10	0.219732	0.000851592	3.29356	0.00953871		GOTERM_BP_FAT	forebrain development	5	5.7	0.0046	7.3	0.00061
GOTERM_CC_FAT	GO:0005891~voltage-gated calcium channel complex	10	0.219732	0.000851592	3.29356	0.00953871		GOTERM_MF_FAT	Ras GTPase activator activity	3	3.4	0.026	11.8	0.0021
GOTERM_CC_FAT	GO:0000178~exosome (RNase complex)	8	0.175786	0.00416375	3.29356	0.0353681		GOTERM_BP_FAT	GO:0006350~transcription	69	15.4709	1.5598e-06	1.78149	0.00237275
GOTERM_CC_FAT	GO:0000803~sex chromosome	14	0.307625	7.23578e-05	3.14385	0.00146947		GOTERM_BP_FAT	alcohol catabolic process	3	3.4	0.028	11.2	0.0024
GOTERM_MF_FAT	GO:0030374~ligand-dependent nuclear receptor transcription coactivator activity	14	0.307625	7.63394e-05	3.08128	0.00286753		GOTERM_MF_FAT	GO:0046914~transition metal ion binding	82	18.3857	1.88733e-05	1.55315	0.00372998
GOTERM_CC_FAT	GO:0001739~sex chromatin	13	0.285652	0.000214928	3.05831	0.00329745		GOTERM_BP_FAT	GO:0030902~hindbrain development	3	3.4	0.081	6.2	0.012
GOTERM_MF_FAT	GO:0018024~histone-lysine N-methyltransferase activity	17	0.373544	1.23633e-05	3.02202	0.000584896		GOTERM_CC_FAT	intracellular non-membrane-bounded organelle	13	14.9	0.025	1.9	0.012
GOTERM_MF_FAT	GO:0016278~lysine N-methyltransferase activity	17	0.373544	1.23633e-05	3.02202	0.000584896		GOTERM_CC_FAT	non-membrane-bounded organelle	13	14.9	0.025	1.9	0.012
GOTERM_MF_FAT	GO:0016279~protein-lysine N-methyltransferase activity	17	0.373544	1.23633e-05	3.02202	0.000584896		GOTERM_MF_FAT	enzyme activator activity	4	4.6	0.07	4.1	0.016
GOTERM_MF_FAT	GO:0019209~kinase activator activity	11	0.241705	0.00171359	2.8245	0.0447149		GOTERM_BP_FAT	GO:0045449~regulation of transcription	77	17.2646	2.57534e-05	1.58187	0.0194204
GOTERM_BP_FAT	GO:0060079~regulation of excitatory postsynaptic membrane potential	12	0.263678	0.00113635	2.76929	0.0478313		GOTERM_CC_FAT	extrinsic to membrane	5	5.7	0.078	3	0.024
GOTERM_CC_FAT	GO:0000781~chromosome, telomeric region	10	0.219732	0.00458586	2.74463	0.037874		GOTERM_BP_FAT	epithelium development	4	4.6	0.097	3.6	0.025
GOTERM_MF_FAT	GO:0042054~histone methyltransferase activity	20	0.439464	1.35415e-05	2.71877	0.000620604		GOTERM_MF_FAT	GO:0003677~DNA binding	57	12.7803	0.000405452	1.58095	0.0393526
GOTERM_MF_FAT	GO:0008276~protein methyltransferase activity	26	0.571303	6.90619e-07	2.67044	4.22132e-05
GOTERM_MF_FAT	GO:0005245~voltage-gated calcium channel activity	12	0.263678	0.00189868	2.64109	0.0485668
GOTERM_CC_FAT	GO:0035097~histone methyltransferase complex	12	0.263678	0.00272976	2.57757	0.0257549		Cis-antisense lncRNAs
GOTERM_CC_FAT	GO:0034708~methyltransferase complex	12	0.263678	0.00272976	2.57757	0.0257549		Category	Term	Count	%	PValue	Fold Enrichment	Benjamini
GOTERM_CC_FAT	GO:0005802~trans-Golgi network	24	0.527357	9.89118e-06	2.52273	0.000214855		GOTERM_BP_FAT	forebrain development	5	5.7	0.0046	7.3	0.92
GOTERM_CC_FAT	GO:0016592~Srb-mediator complex	14	0.307625	0.00160407	2.47017	0.0175869
GOTERM_MF_FAT	GO:0008170~N-methyltransferase activity	23	0.505383	3.01596e-05	2.416	0.00130047
GOTERM_MF_FAT	GO:0008017~microtubule binding	31	0.681169	1.76392e-06	2.34884	0.000103501
GOTERM_MF_FAT	GO:0004693~cyclin-dependent protein kinase activity	15	0.329598	0.00198633	2.31096	0.0490469
GOTERM_CC_FAT	GO:0005813~centrosome	74	1.62602	2.97866e-13	2.28491	2.34575e-11
GOTERM_CC_FAT	GO:0016585~chromatin remodeling complex	23	0.505383	0.000118178	2.27256	0.0021875
GOTERM_CC_FAT	GO:0005720~nuclear heterochromatin	16	0.351571	0.00194942	2.25844	0.0206206
GOTERM_MF_FAT	GO:0005097~Rab GTPase activator activity	21	0.461437	0.000244415	2.25721	0.00830486
GOTERM_BP_FAT	GO:0032313~regulation of Rab GTPase activity	19	0.417491	0.000566614	2.24857	0.0287105
GOTERM_BP_FAT	GO:0032483~regulation of Rab protein signal transduction	19	0.417491	0.000566614	2.24857	0.0287105
GOTERM_MF_FAT	GO:0003690~double-stranded DNA binding	17	0.373544	0.00127003	2.24493	0.0345643
GOTERM_MF_FAT	GO:0016811~hydrolase activity, acting on carbon-nitrogen (but not peptide) bonds, in linear amides	28	0.615249	2.07718e-05	2.23127	0.000922985
GOTERM_CC_FAT	GO:0044450~microtubule organizing center part	14	0.307625	0.00481912	2.23112	0.0387536
GOTERM_CC_FAT	GO:0000792~heterochromatin	23	0.505383	0.000168463	2.228	0.00286456
GOTERM_BP_FAT	GO:0006497~protein amino acid lipidation	24	0.527357	0.000107953	2.21543	0.0086188
GOTERM_BP_FAT	GO:0043039~tRNA aminoacylation	22	0.48341	0.000243107	2.20741	0.0151148
GOTERM_BP_FAT	GO:0043038~amino acid activation	22	0.48341	0.000243107	2.20741	0.0151148
GOTERM_BP_FAT	GO:0006418~tRNA aminoacylation for protein translation	22	0.48341	0.000243107	2.20741	0.0151148
GOTERM_CC_FAT	GO:0044454~nuclear chromosome part	46	1.01077	5.33384e-08	2.20637	1.52742e-06
GOTERM_CC_FAT	GO:0005815~microtubule organizing center	83	1.82377	3.13015e-13	2.16957	2.1908e-11
GOTERM_BP_FAT	GO:0006399~tRNA metabolic process	53	1.16458	6.52922e-09	2.16479	2.1813e-06
GOTERM_CC_FAT	GO:0000790~nuclear chromatin	24	0.527357	0.000212054	2.15578	0.00333464
GOTERM_BP_FAT	GO:0008213~protein amino acid alkylation	20	0.439464	0.000784644	2.14674	0.0363451
GOTERM_BP_FAT	GO:0006479~protein amino acid methylation	20	0.439464	0.000784644	2.14674	0.0363451
GOTERM_CC_FAT	GO:0030426~growth cone	22	0.48341	0.000507302	2.13113	0.00650288
GOTERM_CC_FAT	GO:0030427~site of polarized growth	22	0.48341	0.000507302	2.13113	0.00650288
GOTERM_CC_FAT	GO:0014069~postsynaptic density	22	0.48341	0.000507302	2.13113	0.00650288
GOTERM_MF_FAT	GO:0016875~ligase activity, forming carbon-oxygen bonds	22	0.48341	0.00048717	2.11838	0.0150945
GOTERM_MF_FAT	GO:0004812~aminoacyl-tRNA ligase activity	22	0.48341	0.00048717	2.11838	0.0150945
GOTERM_MF_FAT	GO:0016876~ligase activity, forming aminoacyl-tRNA and related compounds	22	0.48341	0.00048717	2.11838	0.0150945
GOTERM_CC_FAT	GO:0034399~nuclear periphery	21	0.461437	0.000783145	2.11729	0.00909862
GOTERM_CC_FAT	GO:0016363~nuclear matrix	18	0.395517	0.00211869	2.11729	0.020986
GOTERM_BP_FAT	GO:0016569~covalent chromatin modification	44	0.96682	3.33979e-07	2.11543	6.08583e-05
GOTERM_BP_FAT	GO:0040029~regulation of gene expression, epigenetic	32	0.703142	1.878e-05	2.10994	0.00183465
GOTERM_BP_FAT	GO:0016570~histone modification	42	0.922874	7.34505e-07	2.10707	0.000101534
GOTERM_BP_FAT	GO:0046474~glycerophospholipid biosynthetic process	21	0.461437	0.000740856	2.10707	0.0347531
GOTERM_BP_FAT	GO:0016458~gene silencing	26	0.571303	0.000142734	2.10531	0.0101669
GOTERM_CC_FAT	GO:0019717~synaptosome	28	0.615249	9.7065e-05	2.0959	0.00190924
GOTERM_CC_FAT	GO:0031965~nuclear membrane	16	0.351571	0.00503808	2.08014	0.0399741
GOTERM_MF_FAT	GO:0005088~Ras guanyl-nucleotide exchange factor activity	37	0.813008	7.08366e-06	2.06037	0.000371066
GOTERM_CC_FAT	GO:0000151~ubiquitin ligase complex	25	0.54933	0.00034885	2.05847	0.00487284
GOTERM_BP_FAT	GO:0008033~tRNA processing	31	0.681169	5.44906e-05	2.044	0.00484287
GOTERM_MF_FAT	GO:0019992~diacylglycerol binding	26	0.571303	0.000269553	2.03678	0.00894808
GOTERM_CC_FAT	GO:0016607~nuclear speck	37	0.813008	1.30601e-05	2.03103	0.000274226
GOTERM_BP_FAT	GO:0032318~regulation of Ras GTPase activity	35	0.769062	2.2034e-05	2.01928	0.00210101
GOTERM_BP_FAT	GO:0016568~chromatin modification	103	2.26324	6.15875e-14	2.01439	6.1756e-11
GOTERM_BP_FAT	GO:0042158~lipoprotein biosynthetic process	24	0.527357	0.00059949	2.01403	0.029973
GOTERM_MF_FAT	GO:0015631~tubulin binding	33	0.725115	4.61207e-05	2.00688	0.001827
GOTERM_CC_FAT	GO:0000776~kinetochore	25	0.54933	0.000616414	1.99207	0.00744256
GOTERM_BP_FAT	GO:0045017~glycerolipid biosynthetic process	25	0.54933	0.000553204	1.98943	0.0283994
GOTERM_MF_FAT	GO:0005262~calcium channel activity	29	0.637223	0.0002132	1.97111	0.00741989
GOTERM_CC_FAT	GO:0000228~nuclear chromosome	48	1.05471	1.78357e-06	1.9598	4.32163e-05
GOTERM_BP_FAT	GO:0016567~protein ubiquitination	28	0.615249	0.000319531	1.95809	0.0189408
GOTERM_MF_FAT	GO:0043566~structure-specific DNA binding	32	0.703142	0.000123212	1.94607	0.00439914
GOTERM_BP_FAT	GO:0032259~methylation	33	0.725115	0.000116208	1.92799	0.00909377
GOTERM_MF_FAT	GO:0005099~Ras GTPase activator activity	27	0.593276	0.000604536	1.91987	0.0179416
GOTERM_MF_FAT	GO:0005083~small GTPase regulator activity	92	2.02153	5.90143e-11	1.9068	5.41088e-09
GOTERM_CC_FAT	GO:0000779~condensed chromosome, centromeric region	23	0.505383	0.00232657	1.8938	0.022668
GOTERM_MF_FAT	GO:0005085~guanyl-nucleotide exchange factor activity	60	1.31839	2.67828e-07	1.8865	1.78591e-05
GOTERM_BP_FAT	GO:0043414~biopolymer methylation	29	0.637223	0.000510435	1.8852	0.0272812
GOTERM_BP_FAT	GO:0006397~mRNA processing	107	2.35113	3.25946e-12	1.88495	2.17789e-09
GOTERM_BP_FAT	GO:0016071~mRNA metabolic process	123	2.7027	8.43291e-14	1.87982	6.76534e-11
GOTERM_CC_FAT	GO:0048475~coated membrane	22	0.48341	0.00344971	1.87392	0.0301977
GOTERM_CC_FAT	GO:0030117~membrane coat	22	0.48341	0.00344971	1.87392	0.0301977
GOTERM_CC_FAT	GO:0005635~nuclear envelope	58	1.27445	7.52081e-07	1.87281	1.89523e-05
GOTERM_BP_FAT	GO:0032446~protein modification by small protein conjugation	32	0.703142	0.000291042	1.86957	0.0175258
GOTERM_CC_FAT	GO:0016604~nuclear body	53	1.16458	4.08234e-06	1.84393	9.52503e-05
GOTERM_MF_FAT	GO:0030695~GTPase regulator activity	144	3.16414	3.53712e-15	1.84364	6.51479e-13
GOTERM_CC_FAT	GO:0005643~nuclear pore	22	0.48341	0.00435322	1.84216	0.0364608
GOTERM_BP_FAT	GO:0051056~regulation of small GTPase mediated signal transduction	91	1.99956	6.42877e-10	1.84215	2.57729e-07
GOTERM_MF_FAT	GO:0060589~nucleoside-triphosphatase regulator activity	146	3.20809	2.829e-15	1.83869	5.81646e-13
GOTERM_BP_FAT	GO:0006396~RNA processing	174	3.82334	3.05022e-18	1.83775	4.07611e-15
GOTERM_BP_FAT	GO:0043087~regulation of GTPase activity	37	0.813008	0.000136006	1.83627	0.0102357
GOTERM_BP_FAT	GO:0006650~glycerophospholipid metabolic process	35	0.769062	0.000215206	1.83571	0.0138206
GOTERM_CC_FAT	GO:0043005~neuron projection	91	1.99956	1.19046e-09	1.83498	5.35705e-08
GOTERM_CC_FAT	GO:0015630~microtubule cytoskeleton	167	3.66952	3.64644e-17	1.83341	3.82876e-15
GOTERM_BP_FAT	GO:0034660~ncRNA metabolic process	80	1.75786	1.15443e-08	1.82792	3.56008e-06
GOTERM_MF_FAT	GO:0008565~protein transporter activity	26	0.571303	0.00191035	1.82075	0.048022
GOTERM_BP_FAT	GO:0007156~homophilic cell adhesion	46	1.01077	2.55052e-05	1.81464	0.00237512
GOTERM_BP_FAT	GO:0006730~one-carbon metabolic process	46	1.01077	2.55052e-05	1.81464	0.00237512
GOTERM_BP_FAT	GO:0046578~regulation of Ras protein signal transduction	71	1.5601	1.29827e-07	1.8105	2.89149e-05
GOTERM_CC_FAT	GO:0005730~nucleolus	113	2.48297	3.68495e-11	1.80083	2.11047e-09
GOTERM_CC_FAT	GO:0030424~axon	39	0.856955	0.00016337	1.80068	0.00285513
GOTERM_BP_FAT	GO:0034470~ncRNA processing	61	1.34036	2.03081e-06	1.78193	0.000262596
GOTERM_MF_FAT	GO:0005096~GTPase activator activity	74	1.62602	1.47144e-07	1.78136	1.0793e-05
GOTERM_BP_FAT	GO:0008654~phospholipid biosynthetic process	32	0.703142	0.000790189	1.77947	0.0361795
GOTERM_CC_FAT	GO:0005874~microtubule	86	1.88969	2.46424e-08	1.77029	7.39273e-07
GOTERM_BP_FAT	GO:0008380~RNA splicing	77	1.69194	1.14597e-07	1.76812	2.87133e-05
GOTERM_CC_FAT	GO:0031252~cell leading edge	40	0.878928	0.000216646	1.76441	0.00324476
GOTERM_CC_FAT	GO:0005681~spliceosome	44	0.96682	0.000117617	1.75302	0.00224303
GOTERM_MF_FAT	GO:0004842~ubiquitin-protein ligase activity	39	0.856955	0.000348704	1.73322	0.0113053
GOTERM_BP_FAT	GO:0070647~protein modification by small protein conjugation or removal	39	0.856955	0.000359511	1.73081	0.0198223
GOTERM_MF_FAT	GO:0003682~chromatin binding	58	1.27445	1.079e-05	1.72949	0.00054568
GOTERM_MF_FAT	GO:0003713~transcription coactivator activity	37	0.813008	0.000679451	1.71011	0.0197443
GOTERM_BP_FAT	GO:0000226~microtubule cytoskeleton organization	41	0.900901	0.000355302	1.70482	0.0198656
GOTERM_MF_FAT	GO:0016879~ligase activity, forming carbon-nitrogen bonds	71	1.5601	2.0092e-06	1.70029	0.000113359
GOTERM_MF_FAT	GO:0016881~acid-amino acid ligase activity	61	1.34036	1.19042e-05	1.69841	0.000581951
GOTERM_CC_FAT	GO:0000775~chromosome, centromeric region	38	0.834981	0.00080652	1.69129	0.00919947
GOTERM_CC_FAT	GO:0031981~nuclear lumen	301	6.61393	1.24387e-23	1.68408	1.56728e-21
GOTERM_CC_FAT	GO:0044451~nucleoplasm part	174	3.82334	2.01888e-13	1.67567	1.81655e-11
GOTERM_MF_FAT	GO:0008047~enzyme activator activity	90	1.97759	1.85246e-07	1.67057	1.29407e-05
GOTERM_BP_FAT	GO:0006605~protein targeting	48	1.05471	0.00019377	1.66574	0.0126553
GOTERM_CC_FAT	GO:0030136~clathrin-coated vesicle	35	0.769062	0.0018683	1.66261	0.0201076
GOTERM_CC_FAT	GO:0044427~chromosomal part	107	2.35113	2.07098e-08	1.66232	6.5236e-07
GOTERM_BP_FAT	GO:0006325~chromatin organization	112	2.461	1.56623e-08	1.64106	4.485e-06
GOTERM_CC_FAT	GO:0005694~chromosome	125	2.74665	3.90697e-09	1.63371	1.44788e-07
GOTERM_CC_FAT	GO:0043233~organelle lumen	371	8.15205	2.94471e-25	1.61344	1.85517e-22
GOTERM_CC_FAT	GO:0070013~intracellular organelle lumen	370	8.13008	3.50189e-25	1.61335	1.10309e-22
GOTERM_BP_FAT	GO:0051276~chromosome organization	141	3.09822	7.59774e-10	1.61085	2.76903e-07
GOTERM_BP_FAT	GO:0034613~cellular protein localization	104	2.28521	1.86326e-07	1.60539	3.73484e-05
GOTERM_CC_FAT	GO:0031974~membrane-enclosed lumen	380	8.34981	4.53487e-25	1.59909	9.52323e-23
GOTERM_BP_FAT	GO:0070727~cellular macromolecule localization	104	2.28521	2.69466e-07	1.59472	5.1441e-05
GOTERM_CC_FAT	GO:0030135~coated vesicle	40	0.878928	0.00203065	1.59366	0.0211173
GOTERM_CC_FAT	GO:0005654~nucleoplasm	193	4.24083	1.91843e-12	1.5918	1.20863e-10
GOTERM_MF_FAT	GO:0019787~small conjugating protein ligase activity	43	0.944847	0.0012867	1.58994	0.0343732
GOTERM_BP_FAT	GO:0000278~mitotic cell cycle	84	1.84575	4.92921e-06	1.58894	0.000548773
GOTERM_BP_FAT	GO:0006281~DNA repair	76	1.66996	1.8145e-05	1.58008	0.00181695
GOTERM_CC_FAT	GO:0012505~endomembrane system	171	3.75742	8.41432e-11	1.57906	4.07771e-09
GOTERM_MF_FAT	GO:0008270~zinc ion binding	719	15.7987	4.23608e-48	1.5787	6.21433e-45
GOTERM_BP_FAT	GO:0006886~intracellular protein transport	94	2.06548	2.15253e-06	1.57194	0.000269636
GOTERM_BP_FAT	GO:0006511~ubiquitin-dependent protein catabolic process	48	1.05471	0.000863071	1.57123	0.0381471
GOTERM_CC_FAT	GO:0000793~condensed chromosome	34	0.747089	0.00600504	1.56983	0.0463249
GOTERM_MF_FAT	GO:0008134~transcription factor binding	97	2.1314	2.35861e-06	1.55669	0.000128143
GOTERM_BP_FAT	GO:0007067~mitosis	64	1.40628	0.000150609	1.55469	0.0105377
GOTERM_BP_FAT	GO:0000280~nuclear division	64	1.40628	0.000150609	1.55469	0.0105377
GOTERM_BP_FAT	GO:0000087~M phase of mitotic cell cycle	65	1.42826	0.000157972	1.54643	0.0106775
GOTERM_BP_FAT	GO:0048285~organelle fission	66	1.45023	0.000140234	1.54631	0.0103578
GOTERM_MF_FAT	GO:0004674~protein serine/threonine kinase activity	140	3.07625	2.66197e-08	1.53698	2.05532e-06
GOTERM_BP_FAT	GO:0007017~microtubule-based process	70	1.53812	0.000120801	1.5312	0.00927058
GOTERM_CC_FAT	GO:0005789~endoplasmic reticulum membrane	47	1.03274	0.00206028	1.52761	0.0207386
GOTERM_MF_FAT	GO:0019904~protein domain specific binding	63	1.38431	0.000365715	1.51657	0.0115975
GOTERM_CC_FAT	GO:0048471~perinuclear region of cytoplasm	58	1.27445	0.000716875	1.51608	0.00848817
GOTERM_CC_FAT	GO:0042175~nuclear envelope-endoplasmic reticulum network	49	1.07669	0.00203897	1.51298	0.0208591
GOTERM_BP_FAT	GO:0006350~transcription	578	12.7005	6.80717e-31	1.5055	2.72899e-27
GOTERM_CC_FAT	GO:0044431~Golgi apparatus part	69	1.51615	0.000288932	1.50169	0.00412903
GOTERM_MF_FAT	GO:0003723~RNA binding	218	4.79016	3.00067e-11	1.49937	3.14427e-09
GOTERM_CC_FAT	GO:0031980~mitochondrial lumen	49	1.07669	0.00308242	1.48513	0.0281966
GOTERM_CC_FAT	GO:0005759~mitochondrial matrix	49	1.07669	0.00308242	1.48513	0.0281966
GOTERM_BP_FAT	GO:0045184~establishment of protein localization	211	4.63634	1.83104e-10	1.48456	9.17581e-08
GOTERM_BP_FAT	GO:0046907~intracellular transport	138	3.0323	4.51464e-07	1.47781	6.96099e-05
GOTERM_BP_FAT	GO:0008104~protein localization	241	5.29554	1.36556e-11	1.4772	7.82078e-09
GOTERM_CC_FAT	GO:0019898~extrinsic to membrane	141	3.09822	4.44075e-07	1.47582	1.16569e-05
GOTERM_BP_FAT	GO:0016192~vesicle-mediated transport	149	3.27401	1.66972e-07	1.47577	3.52305e-05
GOTERM_BP_FAT	GO:0015031~protein transport	208	4.57042	4.79097e-10	1.47469	2.13411e-07
GOTERM_CC_FAT	GO:0005794~Golgi apparatus	203	4.46056	1.29153e-09	1.47051	5.42442e-08
GOTERM_CC_FAT	GO:0000785~chromatin	49	1.07669	0.00401025	1.46713	0.0345493
GOTERM_BP_FAT	GO:0043632~modification-dependent macromolecule catabolic process	161	3.53768	9.5026e-08	1.46278	2.5397e-05
GOTERM_BP_FAT	GO:0019941~modification-dependent protein catabolic process	161	3.53768	9.5026e-08	1.46278	2.5397e-05
GOTERM_BP_FAT	GO:0022402~cell cycle process	124	2.72468	4.12365e-06	1.45629	0.000472224
GOTERM_CC_FAT	GO:0005768~endosome	74	1.62602	0.000528107	1.45073	0.00650415
GOTERM_MF_FAT	GO:0046914~transition metal ion binding	817	17.9521	9.74771e-39	1.44789	2.85998e-36
GOTERM_BP_FAT	GO:0051301~cell division	88	1.93364	0.000153625	1.44542	0.0105633
GOTERM_BP_FAT	GO:0030163~protein catabolic process	173	3.80136	1.24358e-07	1.43611	2.93262e-05
GOTERM_BP_FAT	GO:0022403~cell cycle phase	102	2.24127	5.99876e-05	1.4353	0.00521456
GOTERM_CC_FAT	GO:0043232~intracellular non-membrane-bounded organelle	556	12.2171	8.95642e-24	1.43139	1.41064e-21
GOTERM_CC_FAT	GO:0043228~non-membrane-bounded organelle	556	12.2171	8.95642e-24	1.43139	1.41064e-21
GOTERM_BP_FAT	GO:0051603~proteolysis involved in cellular protein catabolic process	165	3.62558	4.11802e-07	1.42613	6.60345e-05
GOTERM_CC_FAT	GO:0015629~actin cytoskeleton	59	1.29642	0.00334941	1.42185	0.0297439
GOTERM_BP_FAT	GO:0044257~cellular protein catabolic process	165	3.62558	6.02109e-07	1.41817	8.62054e-05
GOTERM_CC_FAT	GO:0044430~cytoskeletal part	221	4.85608	1.14743e-08	1.41061	4.016e-07
GOTERM_MF_FAT	GO:0004672~protein kinase activity	177	3.88926	4.73484e-07	1.40322	3.01996e-05
GOTERM_MF_FAT	GO:0000287~magnesium ion binding	124	2.72468	3.09867e-05	1.40126	0.00126193
GOTERM_BP_FAT	GO:0006974~response to DNA damage stimulus	87	1.91167	0.000546051	1.39912	0.0284009
GOTERM_BP_FAT	GO:0007049~cell cycle	185	4.06504	3.59943e-07	1.39749	6.01237e-05
GOTERM_BP_FAT	GO:0044265~cellular macromolecule catabolic process	184	4.04307	4.55925e-07	1.3945	6.76941e-05
GOTERM_BP_FAT	GO:0045449~regulation of transcription	671	14.744	3.99362e-25	1.39066	8.0052e-22
GOTERM_CC_FAT	GO:0005856~cytoskeleton	315	6.92156	4.16433e-11	1.38699	2.18627e-09
GOTERM_BP_FAT	GO:0000279~M phase	85	1.86772	0.000866178	1.38628	0.0378647
GOTERM_BP_FAT	GO:0009057~macromolecule catabolic process	196	4.30675	3.46675e-07	1.38324	6.04251e-05
GOTERM_BP_FAT	GO:0007010~cytoskeleton organization	97	2.1314	0.000520801	1.37332	0.0274617
GOTERM_CC_FAT	GO:0005667~transcription factor complex	65	1.42826	0.00504501	1.37232	0.0395316
GOTERM_BP_FAT	GO:0006259~DNA metabolic process	125	2.74665	8.60052e-05	1.37039	0.0071578
GOTERM_MF_FAT	GO:0046872~metal ion binding	1128	24.7858	1.93725e-41	1.35416	1.42097e-38
GOTERM_MF_FAT	GO:0043169~cation binding	1135	24.9396	4.09873e-41	1.35029	2.00428e-38
GOTERM_BP_FAT	GO:0010629~negative regulation of gene expression	119	2.61481	0.000349618	1.33962	0.0198274
GOTERM_MF_FAT	GO:0043167~ion binding	1139	25.0275	3.42059e-39	1.33817	1.2545e-36
GOTERM_BP_FAT	GO:0031327~negative regulation of cellular biosynthetic process	124	2.72468	0.000346793	1.33098	0.019951
GOTERM_BP_FAT	GO:0009890~negative regulation of biosynthetic process	125	2.74665	0.00034596	1.32935	0.0201932
GOTERM_CC_FAT	GO:0005626~insoluble fraction	142	3.12019	0.000151643	1.32865	0.00272606
GOTERM_BP_FAT	GO:0016481~negative regulation of transcription	107	2.35113	0.000994448	1.32757	0.0424293
GOTERM_CC_FAT	GO:0005624~membrane fraction	137	3.01033	0.000211292	1.32711	0.00340773
GOTERM_MF_FAT	GO:0005524~ATP binding	414	9.0969	2.00551e-11	1.32604	2.26315e-09
GOTERM_BP_FAT	GO:0045934~negative regulation of nucleobase, nucleoside, nucleotide and nucleic acid metabolic process	114	2.50494	0.000720949	1.32535	0.0342355
GOTERM_BP_FAT	GO:0051172~negative regulation of nitrogen compound metabolic process	115	2.52692	0.000718564	1.32364	0.034533
GOTERM_MF_FAT	GO:0032559~adenyl ribonucleotide binding	417	9.16282	3.24978e-11	1.32009	3.17828e-09
GOTERM_CC_FAT	GO:0005739~mitochondrion	353	7.75654	1.72294e-09	1.31917	6.78406e-08
GOTERM_MF_FAT	GO:0030554~adenyl nucleotide binding	437	9.60229	1.59944e-11	1.31581	2.13308e-09
GOTERM_MF_FAT	GO:0001882~nucleoside binding	443	9.73412	1.36211e-11	1.31419	1.99822e-09
GOTERM_MF_FAT	GO:0001883~purine nucleoside binding	440	9.6682	1.75419e-11	1.31372	2.14449e-09
GOTERM_CC_FAT	GO:0031090~organelle membrane	215	4.72424	6.09529e-06	1.31295	0.000137135
GOTERM_MF_FAT	GO:0000166~nucleotide binding	616	13.5355	1.51553e-15	1.30421	3.80029e-13
GOTERM_BP_FAT	GO:0010558~negative regulation of macromolecule biosynthetic process	118	2.59284	0.00114546	1.30294	0.0477051
GOTERM_CC_FAT	GO:0031967~organelle envelope	142	3.12019	0.000442144	1.29913	0.00578761
GOTERM_MF_FAT	GO:0003677~DNA binding	500	10.9866	4.32684e-12	1.29756	7.0528e-10
GOTERM_CC_FAT	GO:0031975~envelope	142	3.12019	0.000515953	1.29433	0.00648158
GOTERM_CC_FAT	GO:0000267~cell fraction	156	3.42782	0.000286932	1.29311	0.00419567
GOTERM_BP_FAT	GO:0010605~negative regulation of macromolecule metabolic process	141	3.09822	0.0006798	1.28613	0.0330973
GOTERM_CC_FAT	GO:0031982~vesicle	132	2.90046	0.00274643	1.2565	0.0255287
GOTERM_CC_FAT	GO:0031410~cytoplasmic vesicle	129	2.83454	0.00325533	1.25454	0.0293323
GOTERM_MF_FAT	GO:0032553~ribonucleotide binding	487	10.7009	2.4807e-09	1.25327	2.02177e-07
GOTERM_MF_FAT	GO:0032555~purine ribonucleotide binding	487	10.7009	2.4807e-09	1.25327	2.02177e-07
GOTERM_MF_FAT	GO:0017076~purine nucleotide binding	507	11.1404	1.15969e-09	1.25244	1.00074e-07
GOTERM_CC_FAT	GO:0005829~cytosol	137	3.01033	0.0047918	1.23284	0.0390347
GOTERM_BP_FAT	GO:0051252~regulation of RNA metabolic process	395	8.67941	1.60819e-06	1.22521	0.000214885
GOTERM_BP_FAT	GO:0006355~regulation of transcription, DNA-dependent	387	8.50363	3.45921e-06	1.21925	0.000407799
GOTERM_MF_FAT	glyceraldehyde-3-phosphate dehydrogenase activity	2	2.3	0.019	0.97	0.00015
GOTERM_MF_FAT	glyceraldehyde-3-phosphate dehydrogenase (phosphorylating) activity	13	14.9	0.025	0.96	0.012
GOTERM_MF_FAT	enzyme activator activity	13	14.9	0.025	0.96	0.012
GOTERM_MF_FAT	Ras GTPase activator activity	5	5.7	0.0046	0.92	0.00061
GOTERM_CC_FAT	non-membrane-bounded organelle	3	3.4	0.026	0.9	0.0021
GOTERM_CC_FAT	extrinsic to membrane	14	16.1	0.04	0.5	0.021
GOTERM_CC_FAT	intracellular non-membrane-bounded organelle	6	6.9	0.045	0.48	0.014
GOTERM_BP_FAT	epithelium development	13	14.9	0.013	0.25	0.0059
GOTERM_BP_FAT	alcohol catabolic process	24	27.6	0.0028	0.11	0.0014
GOTERM_BP_FAT	muscle cell differentiation	13	14.9	0.0038	0.1	0.0014
GOTERM_BP_FAT	forebrain development	10	11.5	0.00043	0.036	9.5e-05
