# Supplementary material for: Identification and Characterization of Long Non-Coding RNAs Related to Mouse Embryonic Brain Development from Available Transcriptomic Data
Source: PLoS One. 2013 Aug 14;8(8):e71152. doi: 10.1371/journal.pone.0071152 (PMC3743905; doi:10.1371/journal.pone.0071152)
Supplement: Table S6 — Gene function enrichment analysis based on KEGG annotation putative embryonic brain lncRNAs. (XLS) [file pone.0071152.s011.xls]

## Sheet: Table S6
Supplementary Table S6 Gene function enrichment analysis based on KEGG annotation putative embryonic brain lncRNAs.
Intronic lncRNAs								Intergenic lncRNAs
Category	Term	Count	%	PValue	Fold Enrichment	Benjamini		Category	Term	Count	%	PValue	Fold Enrichment	Benjamini
KEGG_PATHWAY	mmu03018:RNA degradation	26	0.571303	1.40685e-05	2.41405	0.00131455		KEGG_PATHWAY	mmu04810:Regulation of actin cytoskeleton	13	2.9148	0.000289358	3.47223	0.0330132
KEGG_PATHWAY	mmu04360:Axon guidance	43	0.944847	5.49142e-05	1.82861	0.00205174
KEGG_PATHWAY	mmu00510:N-Glycan biosynthesis	21	0.461437	4.88107e-05	2.54322	0.00227935		Cis-antisense lncRNAs
KEGG_PATHWAY	mmu00970:Aminoacyl-tRNA biosynthesis	20	0.439464	3.84211e-05	2.6528	0.00239209		Category	Term	Count	%	PValue	Fold Enrichment	Benjamini
KEGG_PATHWAY	mmu04010:MAPK signaling pathway	76	1.66996	1.39616e-05	1.59768	0.00260744
KEGG_PATHWAY	mmu04142:Lysosome	39	0.856955	0.000135302	1.82575	0.00420833
KEGG_PATHWAY	mmu00564:Glycerophospholipid metabolism	25	0.54933	0.000350719	2.07868	0.00932709
KEGG_PATHWAY	mmu00310:Lysine degradation	17	0.373544	0.00116946	2.30987	0.0269814
KEGG_PATHWAY	mmu04110:Cell cycle	38	0.834981	0.0013953	1.65385	0.0285947
KEGG_PATHWAY	mmu00563:Glycosylphosphatidylinositol(GPI)-anchor biosynthesis	12	0.263678	0.00223435	2.67402	0.0409663
KEGG_PATHWAY	mmu00520:Amino sugar and nucleotide sugar metabolism	17	0.373544	0.00276866	2.15238	0.0422848
KEGG_PATHWAY	mmu03022:Basal transcription factors	14	0.307625	0.00302691	2.3634	0.0426699
KEGG_PATHWAY	mmu04520:Adherens junction	25	0.54933	0.00264229	1.83252	0.0439818
